# Supplementary material for: Induction of HMOX1 by mesenchymal stem cell cytotherapy inhibits osteoclastogenesis and myeloma‐induced bone disease
Source: Clin Transl Med. 2025 May 27;15(5):e70302. doi: 10.1002/ctm2.70302 (PMC12116329; doi:10.1002/ctm2.70302)
Supplement: Supplementary file 1 — Supporting information [file CTM2-15-e70302-s002.xlsx]

## Sheet: Suppl Table 1
Supplemental Table 1: Top upregulated and downregulated genes following MSC cytotherapy
Gene Symbol	#5D49(MSC 0h)	#1F3B(MSC 0h)	#1746(MSC 0h)	#5B59(MSC 0h)	#1B42 (MSC 0h)	#2631 MSC 0hr	#1F1B (MSC 0hr)	#2854 (MSC 0hr)	#6921 (MSC 0hr)	#7D7D(MSC 24h)	#610A(MSC 24h)	0B73 MSC 24hr	3940 MSC 24hr	7205 (MSC 24hr)	2416 (MSC 24hr)	0530 (24 hr)	0707 (24 hr)	6D57 (24h)		Mean 0 hr	Mean 24 hrs	Fold change	p value
TFPI2	39.6	9.3	31.5	221	16.1	148.9	5	6.9	11.4	1458.1	2889.1	527	41.9	798.137	25	258.9	91.2	1093.9		54.4111	798.137	14.6686	0.0295427
IL11	193.8	51.9	20.7	39.8	40	59.7	34	56.4	78.3	830.4	1994.5	319.5	290.3	148.9	568.1	847.6	202.8	739.6		63.8444	660.189	10.3406	0.00638294
TFPI2	251.8	85.1	90.3	191.5	149.7	95.9	28.6	89.3	111.3	1566	3404.3	340.1	417.1	985.488	164.8	326.6	166.2	1498.8		121.5	985.488	8.11101	0.0265395
INHBA	1162.2	264	619.3	663.3	245.5	337.7	224.5	352.1	384	6061.6	8124.2	3428.1	1996.6	653.2	692.3	2150.8	991.6	3379.9		472.511	3053.14	6.46153	0.00846997
MGC45780	51.3	28.5	59.8	94	58.2	57.9	39.1	55	78.2	765.7	230	40.2	369.3	147.1	91	518	179.7	369.1		58	301.122	5.19176	0.00629001
HMOX1	877.2	729.9	241.8	299.6	811.6	1166.7	439.5	577.7	710	4419.9	9572.6	821.7	1620.1	2123.9	1019.6	3735.2	2127.6	4822.1		650.444	3362.52	5.16958	0.00933086
TGFBI	1964.7	1259.5	1422	3537.8	1169.3	3282.8	1307	2208.3	870.7	16220.8	14446.9	9647.5	9225.2	3186.2	2329	11417.4	8153.1	10457.9		1891.34	9453.78	4.99844	0.000175518
XIST	29.7	352.1	6.5	164	10.4	238.2	22.2	26.3	10.5	681.3	776.3	107.6	225.8	6.5	50.3	957	782.8	495.9		95.5444	453.722	4.74881	0.0129456
INHBA	73.2	52.2	69.7	234.7	193.1	203.2	120.1	176.3	81.9	1050.5	1340.2	191.8	174.1	43	583.4	789.8	193.3	1163.2		133.822	614.367	4.59092	0.0102324
FLJ90166	83.2	22.4	66.4	49.5	53.9	263.7	22.7	16.9	32.7	404.6	254.3	335.3	77.6	160.7	50.7	640.6	280	526.2		67.9333	303.333	4.46516	0.0042438
CD163	261	312.8	284.9	160	57.5	178.1	57	57.9	128.3	457	2586.1	392.6	222.7	196.5	533.3	788.9	759.1	668.9		166.389	733.9	4.41075	0.0338024
MGC45780	32.2	35.5	15.7	114.9	90.9	70.2	142.7	76.2	167.5	912.9	553.1	104.8	25	65	228.1	349.7	329.8	219.7		82.8667	309.789	3.7384	0.0289688
SLA	334.3	167.3	57.6	121.2	59	27.8	25.5	133.1	78.6	306	615.3	23.5	346.4	215	80.4	736.8	503.9	819.8		111.6	405.233	3.63112	0.00931015
COL10A1	483.8	198.6	211.7	470	40.6	169.5	193.3	220.5	269.3	1922.5	916.9	344.3	508.2	240.5	432.8	1116.8	965.8	1470.2		250.811	879.778	3.50773	0.00501733
TNFSF11	269.6	260.3	198.1	471.5	69.7	164.6	249.8	369.1	234.7	1911.3	1648.7	894.9	445.9	195.3	397	753.8	810.8	961.4		254.156	891.011	3.50577	0.00449739
IGFBP4	216	167.7	17.2	245.7	146.3	236.8	45.9	64.6	45.7	1225	993.3	410.6	57.7	56.3	151.9	408	496.4	351.8		131.767	461.222	3.5003	0.0297274
IFI44L	37.4	172.9	24.5	77.7	305	66.9	32.2	92.8	115.8	164.1	238.3	136.3	293.6	89.9	592.3	470.8	614.8	457.2		102.8	339.7	3.30447	0.00494578
NRP2	229.2	141.2	37.4	417.9	32.2	150.6	49.4	69	192.5	650.1	679.1	120.3	391.3	76.4	150.7	712.6	783.2	645.3		146.6	467.667	3.19009	0.00687647
EPHX1	221.3	136	51.9	137	76.8	291.6	108.5	597.1	515.1	174.3	144.9	479.5	645.5	32.7	732.2	1532.8	1208	1767.2		237.256	746.344	3.14574	0.0337414
ITSN2	62.1	175.2	233.5	82.1	72.8	18	133.9	109.6	102	144.2	348.3	121.3	392.9	287.1	1068.6	213.5	264.2	207.4		109.911	338.611	3.08077	0.0333766
MMP13	3243.7	1923.5	679.6	7143.2	1686.7	1632.2	3003.9	2559.6	2038.6	17476.7	11551.5	4166.7	1895	1510.9	1033.2	9776.2	16827.5	6532.1		2656.78	7863.31	2.95972	0.0323771
TPM4	352.1	72.5	414.6	15.1	275.7	10.7	126.4	26.6	125.4	257.1	908.7	137.4	342.6	27.6	1281.3	474.2	321.6	429.5		157.678	464.444	2.94553	0.0446942
PTGS2	270.4	82.7	222.4	269.5	70.8	82.2	57.8	127.8	94.8	877.7	417.125	279.6	509.8	170.4	385.5	196.5	137.7	779.8		142.044	417.125	2.93658	0.00916437
FKBP1B	40.9	102.9	53.2	118	40.2	109	149.2	132.1	258.6	195.7	356.3	222	491.2	274	467.1	361.2	304.7	244.3		111.567	324.056	2.90459	0.000102868
FCRL5	248.7	116.2	28.1	97.4	90.9	52	82.3	211.9	404.9	191.2	474.1	503.6	504.2	492.1	782.3	248.8	356.1	314.8		148.044	429.689	2.90243	0.00112502
HGF	352.5	82.4	137.2	155.6	19	164	103.9	126.3	207.7	493.4	894.2	719.8	275.6	196.2	84.3	256.2	156.4	834.7		149.844	434.533	2.8999	0.0179455
WNT5A	1359.1	552.3	531.2	1607.4	313.4	823.7	378.8	632.4	610.6	3587.3	5620.1	1679.3	937.7	2126.46	559.5	1167.5	914.9	2545.4		756.544	2126.46	2.81076	0.0262301
LIF	106	60.3	170.2	218.6	23	80.4	93.5	148.2	156.8	533	867.8	308.3	110.6	277.3	172.7	210.8	258.2	227.8		117.444	329.611	2.80653	0.0179445
RIS1	778.5	27.2	124.4	442.9	444.9	136	29	259.9	101.5	867.3	1495.8	272.7	1292.4	141.1	442.1	364.9	307.2	1378.2		260.478	729.078	2.799	0.0302042
CA12	376.8	82.2	53.7	299.8	287.2	225.3	136.9	160.3	130.5	528.9	770.4	308.3	1075	238.4	1004.4	267.4	342.1	353.8		194.744	543.189	2.78924	0.00771567
HAS2	143.6	72.1	327.4	192.2	58.3	151.3	68.9	85.7	120	474.5	1130	458.9	229.5	208.7	195	158.4	110.3	397.4		135.5	373.633	2.75744	0.0427993
PDE3A	269	153	200.5	223.1	56.7	156.4	74.1	19.4	59.3	548.6	974.2	280	363.363	153.6	68.6	326	220.1	335.8		134.611	363.363	2.69935	0.0261735
WNT5A	656.6	258.8	482.2	995.4	429.8	310.8	266.4	430.3	438.8	2196.2	3243.6	835.8	829.6	458	910.6	1016.4	1030.5	975.5		474.344	1277.36	2.69289	0.0170924
COL10A1	187.1	288.3	107.5	272.6	48.8	234.5	239.1	340.1	124.2	1405.3	452.8	150.5	60.2	246.3	112.8	878.2	567	1054.2		204.689	547.478	2.67468	0.0487086
KRT1	102	78	62.2	115.3	283.6	51.5	95	123.3	181.9	147.9	237.4	126	429.7	215	864.4	327.7	231.9	299.8		121.422	319.978	2.63525	0.0222385
NNMT	3008.5	1088.9	2741	896.7	3007.2	846.7	1386.9	1035.9	1157	6691.2	9941.4	2633	2109.1	3483.3	2292.4	4920.7	4791.2	2793.5		1685.42	4406.2	2.6143	0.00869438
NNMT	665	297.9	372.6	344.3	434.4	298.5	503.9	443.3	227.6	1503.9	2415.9	472	638	437.1	453.7	1519.1	1034.2	864.6		398.611	1037.61	2.60307	0.0123369
SPON1	310	79	139.1	177.5	100	30.2	65.9	229.1	285.7	628.1	1058.8	410.8	54.1	134.3	305.8	429.9	291.6	364.1		157.389	408.611	2.59619	0.0279839
STC1	133	201.2	92.9	280.5	485.4	302.8	193.3	247.1	134.7	862.6	1583.7	299	544.3	399.9	339.9	588.363	143.7	533.8		230.1	588.363	2.55699	0.0271279
OR13C4	499.1	83.9	129.2	67.7	69.7	62.5	31.8	62.2	103.9	171.7	402.2	152.6	275.9	227.9	387.2	419.9	355.7	428.5		123.333	313.511	2.54198	0.00595421
EYA4	508.2	137.9	167.2	293.8	47.6	107.8	128.6	118.8	92.8	439.3	819.2	394.9	628.6	339.8	458	340.6	312.5	330.7		178.078	451.511	2.53547	0.00184245
ZNF469	331.2	279.2	59.4	496.9	78.7	211.5	260.5	402.3	348.1	1090.9	963.4	376.4	411.9	402.5	997.5	653	716.6	571.6		274.2	687.089	2.50579	0.0010346
BMP2	278.8	250.3	53.4	513.3	88.7	289.5	250.5	324.6	81.9	1039.6	1069.7	453.4	142.8	172.2	590.988	576.2	457.8	816.2		236.778	590.988	2.49596	0.0101154
CD163	360.2	388.4	29.5	109.6	269.1	210.8	97.1	103.7	55	496.7	449.237	296.8	279.6	289.6	138.8	611.7	731.1	749.6		180.378	449.237	2.49054	0.00575023
IL7R	450.3	114.4	99.8	140.1	214.5	73.9	93.1	105.7	267.5	380.6	1042.6	264.7	185.4	151.8	216.1	469.4	653.8	516.6		173.256	431.222	2.48894	0.023572
MYO1F	44.7	215.5	386.3	289.6	455.4	119	171.3	143.1	81.9	314.8	655.9	130.9	404.1	655.4	638.9	877.5	559.4	495.6		211.867	525.833	2.48191	0.00232515
AKAP12	683.2	217.1	169.3	573	192.6	324.5	240.9	357.1	395.8	1031.7	2440.5	707.9	658.3	255	120.2	607.5	925.8	1067.6		350.389	868.278	2.47804	0.0400238
MMP19	201.7	115.5	245.6	207.7	351.9	37.8	16	18.1	243.9	464	832.5	383.4	200.1	399.6	53.7	365.9	480.5	353.7		159.8	392.6	2.45682	0.0111016
PPP1R13L	334	117.9	39	148.6	165.9	28.6	36	134.9	390.7	204.6	518.2	94.1	472.6	249.9	951.9	264.1	305.6	332.5		155.067	377.056	2.43157	0.0314711
PDE4DIP	70.3	121.5	159.6	98	281.5	64.4	43.6	186.9	166.5	108.8	335.3	72.2	526.6	423.5	319.113	357.3	480.7	248.5		132.478	319.112	2.4088	0.0049702
TAC3	429.8	209.9	233.9	120.2	266.3	151.5	206.7	214.5	220.9	323	405.5	361.4	1086.1	323.1	1089.3	291.7	367.2	675.9		228.189	547.022	2.39723	0.0120875
POLH	209.1	83.9	36.9	188.8	122.6	85.4	100	61.9	363.7	68.4	282.7	95	432	166.3	765.7	373.2	345.2	428.4		139.144	328.544	2.36118	0.0286488
SELL	384.9	273.4	364.1	319.8	459.7	433.3	287.2	579.6	495.2	1435	1311.5	1382	1060.1	698.4	626.1	450.5	424.1	1092.3		399.689	942.222	2.35739	0.00115721
THBS1	39.6	128.5	42.5	298	149.5	89.5	117.2	255	198.2	436.7	534.6	96.7	164.9	246	512.3	459.8	376.9	277.4		146.444	345.033	2.35607	0.00441991
NCKIPSD	655.4	195.4	286.9	103.2	459.7	29.2	30.2	69.3	528	258.7	606.1	617.088	625.4	458.6	1433.9	590.3	531.6	432.1		261.922	617.088	2.356	0.0178288
G0S2	95.7	372.3	138.5	208.4	60.8	201	215.3	71	714.1	523.2	1346.7	626.9	198	186.5	395.5	707.1	603.6	296.1		230.789	542.622	2.35116	0.0368045
C19orf34	158	91.1	229.5	87	102	66.6	165.1	152.2	250.6	131.9	342.2	148.8	672.4	185.8	670.4	256	393.7	250.2		144.678	339.044	2.34345	0.0159307
RASSF4	143.7	201.4	38.8	192	267.5	127.8	94.6	77.6	119.3	370.6	614.7	207	73.2	281.5	39	567.7	409	357		140.3	324.411	2.31227	0.0182894
PTPRC	505.8	445.5	211.5	274.6	209.5	241.7	68.5	135.3	152.5	371.7	1239.9	143.9	572.95	223.2	457.4	445.4	679.4	1022.7		249.433	572.95	2.29701	0.0232948
SPON1	516	246.4	384.4	393.6	332	93.5	158.5	232.2	882.7	1214.3	2000.8	621.5	820.375	259.3	297.8	727.4	829.9	612		359.922	820.375	2.27931	0.0294128
AHR	752.8	928.9	220.5	884	154.9	533.4	279.4	477.3	249.5	1666.6	2153.6	1099.7	319.2	370.7	1130.66	698.8	1047	1689.7		497.856	1130.66	2.27107	0.0139156
SLC16A3	461.4	143.5	240.7	304.8	427.3	244.4	152.2	242.2	344.4	913.3	1155	252.7	458.4	488.9	468.6	898.6	393.8	782.4		284.544	645.744	2.2694	0.00379691
STX1A	163.2	45.3	388.9	65.4	84.8	87.4	231.4	171.9	117.6	299.5	310.5	148.3	778.4	183.6	527.7	348.2	309.2	161.5		150.656	340.767	2.26189	0.0235811
SULF1	916.1	422.7	243.5	1367.4	244.1	702.3	511.8	706.7	376.5	3090.2	1812.7	1120.9	778.3	644.7	494.1	1320	1260.6	1860.3		610.122	1375.76	2.25489	0.018725
SRPX2	145	135	188.3	367.8	132.7	99.4	169.5	237.9	243	1076.4	642.4	405.9	268.1	93.2	69.2	670.2	307.7	323		190.956	428.456	2.24374	0.0463623
OSBPL1A	263.1	120.6	38.3	122.5	112.7	113.6	217.8	281.3	581.4	205.3	404.2	296.3	740.6	414	1084.7	296.8	357.5	347.5		205.7	460.767	2.23999	0.0299496
FOXP1	188.8	96.6	125.8	173.1	269.2	82.8	103.7	151.9	413.5	398.35	347.9	201.9	350.9	469.7	1008.6	316.8	193.6	297.4		178.378	398.35	2.23318	0.0248326
MMP3	87.4	64.3	155.9	195.5	240.6	275.2	102.6	103.5	101	428.8	600	254.7	225.9	61.3	172.7	438.6	147.3	630.9		147.333	328.911	2.23243	0.023049
HBE1	383.7	111.4	82.8	50.9	94.3	58.3	111.5	171.4	257.5	137	450.1	60.7	387.2	259.4	840.1	235.6	291.8	284.9		146.867	327.422	2.22938	0.0457692
FLJ14834	617.2	225.8	266.5	212.7	298.1	171	243.2	277	432.9	654.7	1688.4	319	693.3	358.5	959.5	282.8	426.2	735.7		304.933	679.789	2.2293	0.0270142
LOC285708	120.3	178.9	174.5	79.5	127	221.2	187.5	175.3	281	67.7	270.9	164.8	180.4	746.9	851.3	420.2	318.9	415.3		171.689	381.822	2.22392	0.0333715
SCDR10	98.6	112	369.3	82	65.9	83.1	148.6	230.3	385.2	219.6	194.7	63.4	509.2	461.6	800	296	541.1	398.7		175	387.144	2.21225	0.0235578
OR7E126P	21.8	171.9	18.7	179.3	34.3	186	167.4	289.6	272.6	198.2	163.8	371.9	251.7	200	822.5	337.1	315.5	262.9		149.067	324.844	2.17919	0.0316664
CBLN2	365.5	125	56.2	268.9	52.7	91.7	210.6	175.3	406.3	369.8	432.1	422.4	529.1	66.5	633.8	421.7	342.3	584.4		194.689	422.456	2.1699	0.00499816
MRAP	215.2	183.2	21.7	119.9	253.8	96.2	117.5	140.8	351.2	173.8	480.5	131.8	432.6	222.3	928.2	350.6	254.2	272.2		166.611	360.689	2.16485	0.0400203
CCL13	274.3	162.5	60.2	203.2	134.3	171.6	106.5	286	87.4	241.1	835.2	308	64.8	83.3	328.9	464.4	517.7	363.7		165.111	356.344	2.15821	0.0344023
OSMR	942.8	410.9	347.2	599.8	382.9	419.6	388	514.2	320.5	1137.3	2672.8	646.9	574.9	728.6	811.2	907.2	968.1	878.9		480.656	1036.21	2.15583	0.0234708
ACTG2	499.8	311.3	55	399.2	305.1	200.5	230.2	230.7	425.2	650.9	1367.7	306.9	656.5	223	443.5	669.5	631.9	761.9		295.222	634.644	2.14972	0.0113376
PLAUR	299.5	181.6	335.5	333.1	47.9	119.5	129.5	55.8	295.7	639	828.1	251.5	458.7	43.8	192.5	525.2	337.1	554.4		199.789	425.589	2.13019	0.0233605
SOCS3	353.8	219.2	233.2	248.4	166.5	357.8	295.7	350.6	117.9	1187.9	554.013	665.1	530.7	261.1	269.5	326.3	341.8	849.7		260.344	554.013	2.128	0.01443
SERPINE1	672.9	173.3	352.7	524.1	297.3	475	186.4	406.6	335.4	766.1	1748.9	458.3	746.4	185.9	816.6	551.8	351.5	1618.7		380.411	804.911	2.1159	0.0380298
C20orf181	63.6	177.7	134.9	250	336.7	119.8	121.4	165	432.8	203.5	680.2	162.9	427.8	315.2	881	137.6	510.3	488.4		200.211	422.989	2.11271	0.0276949
LOC339168	122	33.6	67.9	21.4	129.6	81.8	218.4	223.5	717.1	57.9	357.7	383.9	668.7	306.5	413.8	406.2	406.5	400.9		179.478	378.011	2.10617	0.0391647
DCAMKL1	431.1	357	406.1	460.9	379.1	725.7	476.7	450.1	334.9	2188.9	1877.1	1032.7	720.4	453.1	463.6	375.8	434.7	914.1		446.844	940.044	2.10374	0.0433648
GALNTL2	238.9	141.9	175.2	93.1	140.2	71.9	106.4	136.5	245.5	287.8	449.4	191.5	277.3	240	671	236.7	239.6	232		149.956	313.922	2.09344	0.00856512
TCF1	300.878	112	179	106.1	138.7	52.7	77.9	42.1	284.6	260.2	462	203.8	259.8	269.7	496.4	256.9	277.9	221.2		143.775	300.878	2.09269	0.00402857
GYG2	384.3	114.5	25.7	132.2	57.8	33.9	215.2	229.8	446.3	313.6	339.7	212.7	420	154.4	832.2	519.4	383.7	254.3		182.189	381.111	2.09185	0.0309805
TAF1	211.6	56.2	197.7	199.4	441.7	161.4	134.5	217.5	192.5	284.6	460	151.3	872.1	400	773.8	327.6	449.1	67.6		201.389	420.678	2.08888	0.0336161
IER3	1667.1	497.7	1450.4	923.5	2721.5	627.7	541.7	591.6	888.5	2644.9	5485.5	2254.7	1790.1	2297.69	2250.2	1270.3	1122.2	1563.6		1101.08	2297.69	2.08676	0.0286408
RAB6IP2	132.7	134.7	472.4	169.3	364.4	138.4	317.3	172.5	513.1	298.7	574.6	141.1	675.9	388.1	1266.1	508.9	593.5	564.3		268.311	556.8	2.0752	0.0246584
FLJ42709	400.7	139.2	265.3	162.3	233.8	109.7	244	166.2	232.1	358.5	858.3	356.3	552.3	160.6	638.8	386.3	329.9	400.3		217.033	449.033	2.06896	0.00643692
CA12	594.6	159	330.6	274	158.3	271.7	178.4	323.5	356.9	596.6	1062.1	461.1	621.2	331.4	766.7	525.6	450.3	648.4		294.111	607.044	2.064	0.00187623
MIG-6	389.3	675.4	347.3	2126.9	59.3	902.7	875.4	853.4	1253	2207.1	3749.5	1076.2	992.2	530.1	662.6	1857.1	2101.9	2236.2		831.411	1712.54	2.0598	0.039934
FLJ10357	312.5	120.1	59	172.4	18.4	75.6	53.9	44.7	455.6	404.1	505.9	186	66.7	173.3	403.4	294.8	422.2	245.1		145.8	300.167	2.05876	0.038613
FLJ13941	338.9	198.1	219.8	111.6	49.5	39.6	87.4	166.2	288.1	169.5	510.8	256.3	175.2	240.3	182.6	531.7	623.7	385.4		166.578	341.722	2.05143	0.0204597
HLA-DOA	337.1	268.6	167	225.6	227.8	73.9	187.2	142.8	381.7	325.7	512.4	178.2	256.7	291.3	819	633.9	509.9	597.7		223.522	458.311	2.05041	0.00748305
SCLY	363.5	134.6	20.6	140	212.2	74.4	116.5	108.7	350.9	207.2	510.2	92.6	371.3	323.8	775.3	327.6	285.7	206		169.044	344.411	2.0374	0.0377474
GFPT2	285.3	111.9	222.8	186.4	215.1	89.1	168.6	254	357.6	553.2	919.9	186.1	457	230.9	604	256.3	266.8	377.9		210.089	428.011	2.03729	0.0188465
ARID1B	285.8	122.1	220.3	73.5	119.5	119.1	168.5	142.6	264.5	135.2	243.9	110.5	606.9	238.5	683.1	362.2	381.1	302.6		168.433	340.444	2.02124	0.025118
MAP3K4	134.6	225.7	235	271	15.8	235	167.5	287.6	93.7	464.9	737.9	515.5	73.3	206.6	41.6	470.2	315.3	530.1		185.1	372.822	2.01417	0.0371621
COL12A1	383.9	245.8	186.9	797.1	208.8	226.6	297.5	405	360.2	1236.3	950.6	442.2	244.7	186.6	225.7	1398.4	907.1	659.6		345.756	694.578	2.00887	0.0486855
CYBB	297.9	288.2	232.1	276.6	208	214.2	123.2	219.7	224.2	348.2	549.1	252.5	287.9	404.9	584.5	545.2	453.1	748.2		231.567	463.733	2.00259	0.000738638
ITGA9	293	182.7	137.8	126	50.7	162.7	117.3	45.1	257.2	260.9	313.7	130.5	71.7	326.4	548.6	433.6	292.8	367.1		152.5	305.033	2.00022	0.0145084
GPR35	97.7	88.8	402.5	60.8	216.4	21.2	109.9	226.7	278	324.8	308	97.3	447.8	418.3	576	272.3	330.8	216.8		166.889	332.456	1.99208	0.0162095
KIAA1644	291.4	166.4	222.7	226.5	160.3	170	175.8	172.6	424.1	756.3	416.9	501.5	216.9	182.5	365.2	618.1	597.5	347.8		223.311	444.744	1.99159	0.00590601
COL3A1	522	408.1	500.5	655.1	654.6	185.3	220.8	256.9	608.8	1098.2	1364.3	968.1	409.9	949.9	370.6	1174.3	976.7	608.8		445.789	880.089	1.97423	0.00422398
TP53BP1	601	353.2	188.2	181.6	215.8	352.9	134	440	423.3	248.4	509.4	425.3	1233.5	902	1011.1	365.4	597.7	396.4		321.111	632.133	1.96858	0.0228715
MGC2747	369.4	125.3	161.1	169.3	30	172.3	230.6	191.9	256.5	193.7	379.6	223.7	260.2	287.2	811.5	487.6	396.7	318.2		189.6	373.156	1.96812	0.0185379
PGF	160.9	193.6	16.6	135.6	680	247.9	88.3	129.7	214.6	355.1	406.863	253.2	586	366.8	304.1	584.9	530.9	273.9		207.467	406.863	1.9611	0.019464
ANGPTL4	572.6	215.2	385.9	294.5	446.6	338.2	397.2	490.9	655.7	1236	1530.8	636.6	971.3	510.3	802.5	772.6	549.7	434		421.867	827.089	1.96055	0.00643813
FAM57A	129.7	145.3	221.6	214.9	79.5	121.9	160.4	178.2	346.3	419.9	340.2	184.7	424	300.9	347.2	473.5	337	302		177.533	347.711	1.95857	0.000416182
EPSTI1	357.9	173	157.5	146.4	186.1	144	121.3	154.7	277.1	305.5	447.7	268.2	317.5	193.5	497.6	479.9	398.8	455.7		190.889	373.822	1.95832	0.000709366
ZFYVE9	418.9	289.1	74.2	307.5	98.9	124.1	174.4	106.1	195.9	288.2	525.5	237.6	182.1	392.9	439.2	540.7	525.4	370.4		198.789	389.111	1.95741	0.00507709
HOXB2	147.9	190.1	99	391.1	26.5	152.5	34.2	214.8	466	578.2	582.7	258.4	116.7	220.5	73.8	429.4	598.4	511.9		191.344	374.444	1.95691	0.0487734
CTNNBIP1	274.5	131.3	67.7	153.2	202.2	160.7	78.3	109.8	233.8	144.8	248.5	228.1	365.5	415.3	399.5	278.4	379.5	301.9		156.833	306.833	1.95643	0.001182
ANGPTL2	977.4	630.7	336.3	656	821.5	514.2	428.3	799.7	917.3	2390.8	1721.8	808.2	767.8	928.3	1272.8	1488.2	1477.6	1039.2		675.711	1321.63	1.95591	0.00343627
WWTR1	94.8	53.9	30	222	49.4	295.2	263	275.9	118	342.8	617.3	278.5	410.9	376.1	154.2	308.1	149.2	101.5		155.8	304.289	1.95307	0.0343658
LTB4DH	217.4	216.3	206.9	331.4	200.6	252.2	140.6	175.3	187.1	502.8	561.5	335.4	433.3	236.9	491.2	564.7	389.1	245.6		214.2	417.833	1.95067	0.000372028
FLJ36748	326.8	130.7	157.2	188.8	139.4	70.5	118.6	126.6	186.2	247.8	337.4	103.4	331.7	364.1	726.3	220.4	210.2	263.1		160.533	311.6	1.94103	0.0290097
KLRK1	286.8	176.6	244.2	129.3	355.2	96.9	105.3	106.1	263.5	165.1	301.3	172.1	215.6	434.2	311.3	429.5	442	330.6		195.989	311.3	1.58836	0.0296516
MDM2	521.5	209.9	738.7	177.1	660.3	252	22.1	43.9	149.7	135.8	98	268.1	67.6	46.7	80.9	104.2	134	103.1		308.356	115.378	0.374171	0.0496345
DDX17	322.8	477.5	553.5	240.3	448.2	463.5	184.3	190.3	154.7	146.2	160.6	385.2	30.7	51.8	18.4	244.3	130.4	277.6		337.233	160.578	0.476162	0.0151513
LOC286434	550.7	253.6	647.1	317.8	287.9	263.1	236.4	277.7	220.5	287.2	67.8	317.3	50.5	86.1	67.2	220.7	110.5	48.2		339.422	139.5	0.410993	0.00515242
PIB5PA	457.7	285.8	255.8	221.8	751.5	283.9	312	322.3	174.3	241.9	178.6	272	328	194.9	74.9	227.6	75.8	96.1		340.567	187.756	0.551303	0.0318211
NCOA3	185.7	592.2	549.7	351.3	313.8	438.8	517.4	236.2	168.5	97.7	109.6	135.8	58.7	294.9	174.4	136.9	107.4	97.2		372.622	134.733	0.361582	0.000819259
GCAT	398	284.7	302.4	281.3	640.9	501.9	631.8	266.3	258.8	266.1	265.3	245.1	131.1	392.4	62.3	233.3	22.7	44.4		396.233	184.744	0.466252	0.00608517
PBX1	109.6	419.9	536.3	419.9	248.2	652.7	823.8	502.1	100.7	198.9	124.7	438.8	19.2	421.2	166	133.7	53.7	348.7		423.689	211.656	0.499554	0.0412846
PP3856	286.1	561.9	351.9	286	873.7	362.6	334.1	347.6	435.4	291.9	81.2	177	109.2	396.6	158.3	423	298.1	181.9		426.589	235.244	0.551455	0.0210083
SRISNF2L	143.8	555.7	128.7	379.7	824.8	546.6	590.4	396.7	501.5	340.1	315.2	403.7	74.9	183.4	47.1	141.3	108.5	109.7		451.989	191.544	0.423781	0.00745911
USP25	747.7	416.3	513.1	497.8	382.7	406.1	351.1	411.9	408.5	321.4	140.9	291.4	386.1	285.4	23	257.4	281.2	251.4		459.467	248.689	0.541256	0.00116168
NUDT1	26.6	254.5	297	412.4	934.5	472.1	595.1	655.2	534.8	129.4	100.7	264.7	413.6	290.1	74.3	407.5	331.2	279.2		464.689	254.522	0.547726	0.0452585
SIGIRR	152.6	375.8	648.3	444.2	960.4	387.9	613	427.4	249.6	373.5	291.9	242.8	202.5	369.6	236.4	162.5	148.7	307.9		473.244	259.533	0.548413	0.0223482
LARS	683.8	594.4	1005	543.6	670.4	342.6	45.1	96.8	497.712	255.2	304.4	573.5	59.4	166.7	83.2	117.2	137.1	164.9		497.712	206.844	0.41559	0.0205667
ARPC4	516.188	218.9	99.5	640.8	1287.4	443.1	402.2	588.4	449.2	334.3	239.5	452.5	96.2	136.1	65	311.5	66.1	48.9		516.187	194.456	0.376715	0.0178452
SULF2	179.4	813.9	222.3	502.8	152.2	941.8	1082.2	737.9	63.7	295.9	374.1	141.3	181.6	86.5	238.3	151.8	89.9	264.7		521.8	202.678	0.38842	0.0278111
PLXNC1	892.2	742.3	1111.2	353.2	588.2	765.2	271.6	218	324.1	271.3	216.9	564.2	316.1	323.5	283.5	215.2	267.9	449.2		585.111	323.089	0.552184	0.0313063
CLEC11A	1325.4	346.9	621.9	205.4	995	596.5	250.1	189	838.3	206.3	165.2	340	95.3	311.1	83.4	504.2	266.3	27.5		596.5	222.144	0.372413	0.0172628
SLAMF7	673.1	662.4	579.7	429.1	614.7	893.4	586.2	528.2	487.4	270.9	291.7	371.2	332.1	301.9	305.1	315.4	220.2	414.4		606.022	313.656	0.517564	1.67244e-05
CLEC3B	405.1	672.2	521.6	929.3	827.6	1026.1	155.2	131.6	785.8	451.6	43	270.6	77.9	234.188	419.8	285.7	292.8	32.1		606.056	234.188	0.386413	0.0068255
CLDN11	1608.9	688.837	814.8	1919.5	466.3	224.5	187.4	132.8	156.5	240.6	147.7	149.5	126.2	100.6	234.9	107.4	99.9	108.2		688.838	146.111	0.212113	0.0257608
LY6E	493.3	1111.6	565.1	702.4	1367.1	1211.5	787.8	705.5	506.4	559.3	78.1	222.1	503.9	345.4	179.8	465.3	767.5	536.8		827.856	406.467	0.490987	0.00509583
EPRS	893.3	1355.2	958	514.3	840.9	1971.9	519.3	243.1	177.3	208.5	433.8	907.1	88.8	240.3	72	134.3	345	591.8		830.367	335.733	0.404319	0.031362
PECAM1	283.1	1393.4	499.8	934	389.2	1281.1	1518.3	882.4	897.663	622.1	987.3	336.3	326.7	369.9	240.3	292.2	202.4	409.3		897.663	420.722	0.468686	0.0121746
HIST1H4D	564.3	535.8	1756.8	787.4	995.5	959.2	643.3	850.1	1529.2	486	210.8	835.5	439.3	498.5	278.1	797	562.4	396.7		957.956	500.478	0.522444	0.0104259
CDC25A	446.3	632.9	1748.6	746.4	1219.5	958.4	1267.2	1041.8	820.8	707.8	335	718.7	733.4	912	381	684.8	188.9	91.7		986.878	528.144	0.535167	0.0116074
FLJ14827	161.5	962.3	937.2	626.8	1961.7	1121.1	1312.3	1435.9	781.8	626.5	162.3	979.2	647.3	472.1	248.5	437.6	272.3	535		1033.4	486.756	0.471023	0.0111254
WASL	1672.6	1020.9	2200.3	937.4	1617.3	1325.7	561.5	431.8	119	571.6	951.4	533.487	200.6	953	33.4	388.8	598.2	570.9		1098.5	533.487	0.485651	0.0349353
SLC38A1	1530.7	1275.7	1574.4	1284.1	2426.3	1906.1	763.4	472.5	619.6	966.2	745.7	1230.1	705.9	587.4	612.2	604.9	399.4	584.9		1316.98	715.189	0.543053	0.0170924
SNAPC3	1127.1	1301.6	3080.1	1039	2387.7	936.8	730.7	1079.1	279.2	678.4	657.1	977.7	459.6	557	386.1	366.2	456.3	772.5		1329.03	590.1	0.444007	0.0238876
SBDS/SBDSP	2012.5	2689.5	4162.8	2068.8	1992.3	3019.9	2005.3	1822	525.8	1799.2	1726.3	2074	872.2	1553.5	26.1	808.1	654.5	1338.1		2255.43	1205.78	0.53461	0.0174694
CD200	1401.3	4664.2	1864.5	2909.7	1786.2	5036.7	2483.6	2490.8	913.7	1716.5	1115.1	2185.4	796.3	886.5	355.4	711.3	851.4	1413.7		2616.74	1114.62	0.425958	0.00894132
RFX5	2022.3	2167.5	3488.1	2004.7	5009.1	2608.2	2856.8	2219.5	1466.7	1217.3	1015.3	1932.3	1240.1	1736	2033.2	1244	1180.8	1619.4		2649.21	1468.71	0.554396	0.00601646
LOC284801	3069.6	1539.1	4402.2	1234.1	5553.2	1664.2	2047.8	1935.1	4115.9	1524.2	1282.4	2289	2162.5	2671.8	1647.8	778.5	625.7	941.9		2840.13	1547.09	0.544724	0.0349208
MYBPC2	552.2	3952.5	1430.2	2723.4	3611.3	4521.1	5502.2	3049.5	1104.5	2318.5	1383	1517.2	1232.2	2527.7	542.4	2033.6	1317.2	1486.6		2938.54	1595.38	0.542914	0.036419
LOC284801	2810.9	1329.7	4705.1	762.3	6738.9	1759.5	2865.8	2348.4	3853.9	1288.4	807.6	2012.9	1179.5	2134.8	2298	801.8	562.2	639.8		3019.39	1302.78	0.431471	0.0189001
RELN	1945	3022.9	3427.4	2730.7	3844.1	3404	5503.8	2026.4	1694.5	2298	1557.6	2407.8	1380.5	1802	2283.9	536.6	567.1	746.4		3066.53	1508.88	0.492047	0.00416896
CCND2	4583.9	5180	4443.6	3909.9	5678.3	5079.5	6063.3	2979.5	1605.2	2540.9	1484.8	3815.8	2342.8	1523.3	1584.8	2288.3	2192	1602.4		4391.47	2152.79	0.490221	0.000616313
DIPA	4274.9	2922.8	5903	2833.8	11104.6	3797.3	4620.5	3684	4546.8	2928.3	1958.7	3090.4	3253.3	4400.5	2965.7	2424.1	1797.1	1116.5		4854.19	2659.4	0.547857	0.0268153
GAGE5-7B	2844.2	7854	3007.1	5063.3	7398.9	5277.7	9921.4	4832.1	699.9	5436.4	2544.9	3512.9	2237.8	2651	2377.1	1566.8	1205.5	985		5210.96	2501.93	0.480129	0.0202459
RPS2	624.4	9289.1	853.3	2496.4	505.9	10932.3	12715.9	8647.2	1048	1601.7	1651.4	752.2	1741.3	1438.7	522.5	1986.6	1268.4	3558.4		5234.72	1613.47	0.308224	0.0501352
ITM2C	2303	6930	2611.3	4982.4	2554	5481.5	9090	7114.2	6215.3	3072.6	1863.9	3704.2	4230.4	2813.2	1169.3	3410.4	3192.8	2360		5253.52	2868.53	0.546021	0.0127914
GAGE4-7B	2570.1	8076.7	2386.1	5917.8	7383.6	5866.3	11205.7	5753.2	1042.3	6020.3	2694.7	3532.4	2585.7	2797.5	2646.8	1324.4	1189.3	2171.5		5577.98	2773.62	0.497245	0.0282577
GAGE2-8	3010.6	8346.3	3442.9	5694.9	8538.4	6215.1	10952.8	5682.9	891.1	6470.3	3726.7	3125.2	3183.1	3495.1	3443.3	1541	1338.1	1702.4		5863.89	3113.91	0.531032	0.0312247
GAGE1-8	5813	6987.4	5049.1	4207.6	14881.7	4867.1	8806.9	4066	6834.85	5785.4	3446.9	2701.5	3115	4841.2	4691.5	1331.6	1322.4	1090		6834.85	3147.28	0.460475	0.00998257
